# Supplementary material for: Lower between-limb asymmetry during running on treadmill compared to overground in subjects with laterally pronounced knee osteoarthritis
Source: PLoS One. 2018 Oct 18;13(10):e0205191. doi: 10.1371/journal.pone.0205191 (PMC6193626; doi:10.1371/journal.pone.0205191)
Supplement: S1 Data — (XLSX) [file pone.0205191.s001.xlsx]

## Sheet:  variables (NL-AL)
		knee flexion					t cont										D vvgain			D dth			D knee flexion			D tcont			D tstep
		OG		TM			OG		TM
		NL	AL	NL	AL	NL-->AL	NL	AL	NL	AL							OG	TM		OG	TM		OG	TM		OG	TM		OG	TM
		39.3481	36.8854	39.8285	38.9624		0.28329	0.27094	0.29451	0.29564							0.0391	-0.0067		0.011118	0.010139		2.46273	0.866072		0.01235	-0.00113		0.01982	0.00904
		43.1169	34.3408	41.7848	34.1444	-0.203543	0.39317	0.3805	0.37497	0.36852							0.3731	0.3356		0.016748	0.011113		8.77614	7.64041		0.01267	0.00645		0.03096	0.02527
		42.0839	34.7647	39.7602	35.0572		0.31738	0.30974	0.31014	0.30822							0.2731	0.1899		0.011501	0.001357		7.31912	4.70302		0.00764	0.00192		-0.00495	-0.01628
		38.6715	33.8771	35.9498	32.419		0.34198	0.33703	0.3392	0.33227							0.1764	0.1739		0.000161	0.0011586		4.79444	3.53074		0.00495	0.00693		-0.00438	0.01165
		44.4085	41.8729	41.2964	39.7481		0.28087	0.27633	0.26982	0.27173							0.0905	0.0776		0.006693	0.005179		2.53559	1.54827		0.00454	-0.00191		0.01916	0.0059
		44.6825	44.2914	38.837	39.8168		0.43702	0.41849	0.41312	0.42304							0.0207	-0.0303		0.004244	-0.003149		0.391122	-0.979749		0.01853	-0.00992		0.03729	0.00835
		43.4905	41.7394	38.918	37.2943		0.3545	0.349	0.35012	0.34821							0.1831	0.1215		0.007864	0.009039		1.75103	1.62373		0.0055	0.00191		0.01309	0.0173
		37.6943	36.4816	36.7424	37.2419		0.35072	0.33913	0.32285	0.32199							0.0056	-0.0327		-0.001705	-0.006262		1.21264	-0.499538		0.01159	0.00086		0.00068	-0.00232
		41.6842	37.8083	39.9264	36.9365		0.3475	0.34113	0.33956	0.32895							0.1578	0.1453		0.011424	0.016166		3.87584	2.98996		0.00637	0.01061		0.0035	0.02656
	average	41.6867	38.0069	39.2271	36.8467		0.345159	0.33581	0.334921	0.333174							0.1466	0.108233		0.00756089	0.00497118		3.67985	2.38032		0.00934889	0.00174667		0.0127967	0.00949667
	std	2.55782	3.75838	1.90791	2.55416		0.0495098	0.0467354	0.0427505	0.0440198							0.122518	0.121155		0.00591572	0.00729779		2.82646	2.69026		0.00472276	0.00598067		0.0152601	0.0133417
	NL-AL change		-0.0882739		-0.0606807	-0.312587		-0.0270858		-0.00521516	-0.807458							-0.26171			-0.342514			-0.353146			-0.813169			-0.25788
(t-posthoc)	change reduction on TM	3.91152		2.65518	0.312587		5.93886		0.876356	0.807458								0.00215996			0.137999			0.000425236		Différence dûe	0.0444649			0.549427
	post-hoc: F-leg; t-leg	15.3	0.018031	7.05	0.116231		35.27	0.00138548	0.768	1.62593																au changement d'asymétrie
		t-leg	0.0108	F-leg	11.02		t-leg	0.000147	F-leg	45.39
		interaction	0.000425	F-int	25.44		interaction	0.0445	F-int	5.67
		t-cond	0.0294	F-cond	7		t-cond	0.119	F-cond	3.044							SA of vvgain			SA of dth			SA of knee flexion			SA of tcont			SA of tstep
	adaptation on TM			2.45965	1.16013				0.0102378	0.00263556
																	OG	TM		OG	TM		OG	TM		OG	TM		OG	TM
																	0.75178	-0.143571		6.20331	6.16608	-0.00600174	2.05589	0.699746		1.41836	-0.121898		1.72271	0.830694
		dth					step					vvgain					9.51115	7.56468		8.32542	6.39697	-0.231634	7.18242	6.38453		1.04247	0.552273		2.54881	2.13046
		OG		TM			OG		TM			OG		TM			6.4078	5.08267		7.04885	0.926173	-0.868606	6.04498	3.99654		0.775535	0.197669		-0.434549	-1.45563
		NL	AL	NL	AL		NL	AL	NL	AL		NL	AL	NL	AL		3.93835	3.62028		0.0984012	4.16959	41.3733	4.20106	3.28475		0.464089	0.657009		-0.382953	1.10347
		0.062428	0.05131	0.057246	0.047107		0.37604	0.35622	0.3509	0.34186		1.675	1.6359	1.4821	1.4888		1.66357	1.52079		4.27985	4.44182	0.0378444	1.87033	1.21605		0.518699	-0.224529		1.67954	0.539015
		0.072042	0.055294	0.060668	0.049555		0.40192	0.37096	0.39005	0.36478		1.4259	1.0528	1.5733	1.2377		0.444221	-0.675735		8.48963	-4.22449	-1.49761	0.279851	-0.792962		1.37868	-0.755235		2.6878	0.633405
		0.057474	0.045973	0.047313	0.045956		0.36011	0.36506	0.3478	0.36408		1.4886	1.2155	1.2817	1.0918		4.08368	2.63741		3.75773	4.85608	0.292292	1.30774	1.35613		0.497703	0.174121		1.08028	1.46551
		0.052161	0.052	0.0094115	0.0082529		0.36187	0.36625	0.34185	0.3302		1.5121	1.3357	1.6143	1.4404		0.136019	-0.750929		-0.866459	-3.76685	3.34741	1.04066	-0.429836		1.06947	0.0849036		0.0590202	-0.210512
		0.05305	0.046357	0.039643	0.034464		0.37262	0.35346	0.35136	0.34546		1.7765	1.686	1.6627	1.5851		2.86128	2.7285		5.91588	9.2436	0.562508	3.10153	2.4752		0.588872	1.0103		0.276714	2.19045
		0.01794	0.013696	0.022118	0.025267		0.46	0.42271	0.42378	0.41543		1.4936	1.4729	1.4121	1.4424
		0.070469	0.062605	0.063654	0.054615		0.39221	0.37912	0.38434	0.36704		1.5168	1.3337	1.5263	1.4048		3.31087	2.39823		4.80585	3.13433		3.00938	2.02113		0.861541	0.174957		1.02637	0.802985
		0.06178	0.063485	0.049723	0.055985		0.36708	0.3664	0.34964	0.35196		1.3133	1.3077	1.3697	1.4024		3.09813	2.78736		3.35194	4.6038		2.35813	2.27781		0.378	0.523705		1.20472	1.1426
		0.067003	0.055579	0.06336	0.047194		0.40436	0.40086	0.39909	0.37253		1.8332	1.6754	1.7667	1.6214			-0.275649			-0.347809	F		-0.328391			-0.796925			-0.217649
																	p	0.00234017		Différence du	0.361731	0.936	p	0.00110611		Différence dûe	0.0326157		p	0.61571
	average	0.0571497	0.0495888	0.0459041	0.0409329		0.388468	0.375671	0.370979	0.361482		1.55944	1.41284	1.52099	1.41276		F	19.2		au num. 6			F	24.6		au changement d'asymétrie			F	0.27
	std	0.0162971	0.0147967	0.0191038	0.0155961		0.031502	0.0224728	0.0290465	0.0244743		0.168539	0.220442	0.152252	0.163741
	NL-AL change		-0.1323		-0.108295	-0.181443		-0.0329414		-0.0255989	-0.222894		-0.0940078		-0.0711598	-0.243043
	change reduction on TM	3.83406		2.0445	0.181443		2.51595		2.13542	0.222894		3.59166		2.67955	0.243043
	post-hoc: F-leg; t-leg	14.7	0.0199494	4.18	0.301024		6.33	0.144194	4.56	0.260966		12.9	0.0283514	7.18	0.111699
		t-leg	0.0164	F-leg	9.162		t-leg	0.0232	F-leg	7.84		t-leg	0.0135	F-leg	9.955
		interaction	0.138	F-int	2.715		interaction	0.549	F-int	0.391		interaction	0.00216	F-int	19.74
		t-cond	0.0615	F-cond	4.724		t-cond	0.000111	F-cond	49.26		t-cond	0.645	F-cond	0.229
	adaptation on TM			0.0112456	0.0086559				0.0174889	0.0141889				0.0384556	8.88889e-05

## Sheet: variables (OG-TM)
	knee flexion					t cont					dth					step					vvgain
	NL		AL			NL		AL			NL		AL			NL		AL			NL		AL
	OG	TM	OG	TM		OG	TM	OG	TM		OG	TM	OG	TM		OG	TM	OG	TM		OG	TM	OG	TM
	39.3481	39.8285	36.8854	38.9624		0.28329	0.29451	0.27094	0.29564		0.062428	0.057246	0.05131	0.047107		0.37604	0.3509	0.35622	0.34186		1.675	1.4821	1.6359	1.4888
	43.1169	41.7848	34.3408	34.1444		0.39317	0.37497	0.3805	0.36852		0.072042	0.060668	0.055294	0.049555		0.40192	0.39005	0.37096	0.36478		1.4259	1.5733	1.0528	1.2377
	42.0839	39.7602	34.7647	35.0572		0.31738	0.31014	0.30974	0.30822		0.057474	0.047313	0.045973	0.045956		0.36011	0.3478	0.36506	0.36408		1.4886	1.2817	1.2155	1.0918
	38.6715	35.9498	33.8771	32.419		0.34198	0.3392	0.33703	0.33227		0.052161	0.0094115	0.052	0.0082529		0.36187	0.34185	0.36625	0.3302		1.5121	1.6143	1.3357	1.4404
	44.4085	41.2964	41.8729	39.7481		0.28087	0.26982	0.27633	0.27173		0.05305	0.039643	0.046357	0.034464		0.37262	0.35136	0.35346	0.34546		1.7765	1.6627	1.686	1.5851
	44.6825	38.837	44.2914	39.8168		0.43702	0.41312	0.41849	0.42304		0.01794	0.022118	0.013696	0.025267		0.46	0.42378	0.42271	0.41543		1.4936	1.4121	1.4729	1.4424
	43.4905	38.918	41.7394	37.2943		0.3545	0.35012	0.349	0.34821		0.070469	0.063654	0.062605	0.054615		0.39221	0.38434	0.37912	0.36704		1.5168	1.5263	1.3337	1.4048
	37.6943	36.7424	36.4816	37.2419		0.35072	0.32285	0.33913	0.32199		0.06178	0.049723	0.063485	0.055985		0.36708	0.34964	0.3664	0.35196		1.3133	1.3697	1.3077	1.4024
	41.6842	39.9264	37.8083	36.9365		0.3475	0.33956	0.34113	0.32895		0.067003	0.06336	0.055579	0.047194		0.40436	0.39909	0.40086	0.37253		1.8332	1.7667	1.6754	1.6214
average	41.6867	39.2271	38.0069	36.8467		0.345159	0.334921	0.33581	0.333174		0.0571497	0.0459041	0.0495888	0.0409329		0.388468	0.370979	0.375671	0.361482		1.55944	1.52099	1.41284	1.41276
std	2.55782	1.90791	3.75838	2.55416		0.0495098	0.0427505	0.0467354	0.0440198		0.0162971	0.0191038	0.0147967	0.0155961		0.031502	0.0290465	0.0224728	0.0244743		0.168539	0.152252	0.220442	0.163741
change		-0.0590033		-0.0305241			-0.0296611		-0.00784835			-0.196775		-0.174554			-0.0450202		-0.0377694			-0.0246598		-6.29148e-05
post-hoc: F-leg; t-leg	15	0.0190319	2.42	0.634391			0.128743		2.14696			0.127259		0.470902			0.00231797		0.0211299			1.54054		3.99297
	t-cond	0.425	F-cond	0.706		t-cond	0.119	F-cond	3.044		t-cond	0.0615	F-cond	4.724		t-cond	0.000111	F-cond	49.26		t-cond	0.645	F-cond	0.229
	ADAPTATION on TM
	knee flexion			t cont			dth			step			vvgain
	delta TM-OG			delta TM-OG			delta TM-OG			delta TM-OG			delta TM-OG
	NL	AL		NL	AL		NL	AL		NL	AL		NL	AL
	0.480357	2.07701		0.01122	0.0247		-0.005182	-0.004203		-0.02514	-0.01436		-0.1929	-0.1471
	-1.33217	-0.196449		-0.0182	-0.01198		-0.011374	-0.005739		-0.01187	-0.00618		0.1474	0.1849
	-2.32364	0.292451		-0.00724	-0.00152		-0.010161	-1.7e-05		-0.01231	-0.00098		-0.2069	-0.1237
	-2.72174	-1.45804		-0.00278	-0.00476		-0.0427495	-0.0437471		-0.02002	-0.03605		0.1022	0.1047
	-3.1121	-2.12478		-0.01105	-0.0046		-0.013407	-0.011893		-0.02126	-0.008		-0.1138	-0.1009
	-5.84548	-4.47461		-0.0239	0.00455		0.004178	0.011571		-0.03622	-0.00728		-0.0815	-0.0305
	-4.57244	-4.44514		-0.00438	-0.00079		-0.006815	-0.00799		-0.00787	-0.01208		0.0095	0.0711
	-0.951893	0.760284		-0.02787	-0.01714		-0.012057	-0.0075		-0.01744	-0.01444		0.0564	0.0947
	-1.75775	-0.871869		-0.00794	-0.01218		-0.003643	-0.008385		-0.00527	-0.02833		-0.0665	-0.054
	-2.45965	-1.16013		-0.0102378	-0.00263556		-0.0112456	-0.0086559		-0.0174889	-0.0141889		-0.0384556	-8.88889e-05
	1.90793	2.23845		0.0118651	0.0122509		0.0129957	0.0148148		0.00955407	0.0112198		0.125582	0.117335
		0.000425236			0.0444649			0.137999			0.549427			0.00215996
